# Supplementary material for: New Approaches on the Anti-Inflammatory and Cardioprotective Properties of Taraxacum officinale Tincture
Source: Pharmaceuticals (Basel). 2023 Feb 26;16(3):358. doi: 10.3390/ph16030358 (PMC10053582; doi:10.3390/ph16030358)
Supplement: Supplementary file 1 [file pharmaceuticals-16-00358-s001.zip]

Archive with 1 entries (1 files):
- pharmaceuticals-2201593-supplementary.pdf
